# Supplementary material for: Application of nnU-Net for Automatic Segmentation of Lung Lesions on CT Images and Its Implication for Radiomic Models
Source: J Clin Med. 2022 Dec 9;11(24):7334. doi: 10.3390/jcm11247334 (PMC9784875; doi:10.3390/jcm11247334)
Supplement: Supplementary file 1 [file jcm-11-07334-s001.zip]

Archive with 1 entries (1 files):
- jcm-2007426-supplementary.pdf
